# Supplementary material for: The Major Cellular Sterol Regulatory Pathway Is Required for Andes Virus Infection
Source: PLoS Pathog. 2014 Feb 6;10(2):e1003911. doi: 10.1371/journal.ppat.1003911 (PMC3916400; doi:10.1371/journal.ppat.1003911)
Supplement: Table S1 — Gene-trap integration site analysis in HAP1 cells selected with rVSV-ANDV. Gene symbol, chromosomal position and orientation, and number of independent integration events into each, are listed. Intragenic integrations are ranked based on observed frequency. (XLSX) [file ppat.1003911.s011.xlsx]

## Sheet: rVSV-ANDV Integrations
All mapped integration sites							Intragenic Integration Counts
Gene Symbol	Chromosome	Orientation	Position	RefSeq			Gene Symbol	Integrations
ABCA3	16	+	2296280	NM_001089			MBTPS2	70		SRC integrations (total)	253
ACO2	22	+	40222489	NM_001098			MBTPS1	62		Percent of total integration sites	37.426
ACSF3	16	+	87716074	NM_001127214			SCAP	62
ACYP1	14	+	74595706	NM_001107			SREBF2	59
ADAM9	8	+	38993643	NR_027878			CRYZL1	2
ADAR	1	-	152856890	NM_001025107			ENTHD1	2
ADARB1	21	+	45395530	NM_015834			FCHSD2	2
ADK	10	+	75843601	NM_006721			FKBP5	2
AKAP13	15	-	84013278	NM_007200			IL1RAPL1	2
ANKRD36	2	+	97191460	NM_001164315			KLHL18	2
ANTXR2	4	+	81196386	NM_058172			LOC440354	2
AP2A2	11	+	928836	NM_012305			MARK2	2
APP	21	+	26347547	NM_000484			RBM6	2
ARHGAP24	4	-	86986301	NM_001025616			SYPL1	2
ARHGEF11	1	-	155198761	NM_014784			UNC13B	2
ARNT2	15	-	78640080	NM_014862			ZNF808	2
AS3MT	10	-	104626624	NM_020682			ABCA3	1
ATN1	12	-	6916514	NM_001007026			ACO2	1
AZIN1	8	-	103943602	NM_148174			ACSF3	1
BAHCC1	17	-	77041857	NM_001080519			ACYP1	1
BCAP31	X	+	152636460	NM_001139441			ADAM9	1
BCKDHB	6	-	81102049	NM_183050			ADAR	1
BFAR	16	+	14654011	NM_016561			ADARB1	1
BRCC3	X	-	153983354	NM_001018055			ADK	1
C11orf41	11	-	33541034	NM_012194			AKAP13	1
C11orf64	11	-	60193401	NR_026946			ANKRD36	1
C14orf145	14	+	80172174	NM_152446			ANTXR2	1
C14orf43	14	-	73287339	NM_194278			AP2A2	1
C1QTNF8	16	-	1079843	NM_207419			APP	1
C2orf3	2	-	75772493	NM_003203			ARHGAP24	1
C6orf97	6	+	151950512	NM_025059			ARHGEF11	1
C7orf50	7	+	1027456	NM_001134395			ARNT2	1
C9orf86	9	+	138838748	NM_024718			AS3MT	1
CACNB2	10	+	18697505	NM_000724			ATN1	1
CAMSAP1	9	-	137845529	NM_015447			AZIN1	1
CANX	5	+	179068084	NM_001746			BAHCC1	1
CAPN1	11	-	64717658	NM_005186			BCAP31	1
CAPZB	1	+	19640874	NM_004930			BCKDHB	1
CBARA1	10	+	73884021	NM_006077			BFAR	1
CCDC101	16	+	28491042	NM_138414			BRCC3	1
CCL5	17	+	31223050	NM_002985			C11orf41	1
CD55	1	+	205582106	NM_001114752			C11orf64	1
CDC27	17	-	42587132	NM_001114091			C14orf145	1
CDK11B	1	-	1606909	NM_033493			C14orf43	1
CEP290	12	-	86980816	NM_025114			C1QTNF8	1
CEP350	1	+	178296056	NM_014810			C2orf3	1
CHKA	11	-	67628422	NM_212469			C6orf97	1
CHN2	7	-	29443744	NM_004067			C7orf50	1
CNOT6	5	+	179935224	NM_015455			C9orf86	1
CNTNAP2	7	-	147249067	NM_014141			CACNB2	1
CP110	16	+	19466590	NM_014711			CAMSAP1	1
CRYZL1	21	-	33933525	NM_145858			CANX	1
CRYZL1	21	-	33933596	NM_145858			CAPN1	1
CSRP2BP	20	-	18089570	NM_020536			CAPZB	1
CTSC	11	-	87697562	NM_001814			CBARA1	1
CUX1	7	+	101271436	NM_181552			CCDC101	1
CYB5B	16	-	68051136	NM_030579			CCL5	1
DCAF6	1	-	166241847	NM_018442			CD55	1
DDX50	10	+	70356392	NM_024045			CDC27	1
DEAF1	11	-	664535	NM_021008			CDK11B	1
DHRS7	14	+	59696582	NM_016029			CEP290	1
DHX36	3	-	155496961	NM_001114397			CEP350	1
DIAPH2	X	+	96072200	NM_007309			CHKA	1
DLAT	11	+	111414564	NM_001931			CHN2	1
DOT1L	19	-	2163482	NM_032482			CNOT6	1
DPP6	7	-	154051390	NM_130797			CNTNAP2	1
DSG2	18	+	27362275	NM_001943			CP110	1
DUSP16	12	+	12576481	NM_030640			CSRP2BP	1
EIF3K	19	-	43816201	NM_013234			CTSC	1
EIF4G3	1	-	21353438	NM_003760			CUX1	1
EML4	2	+	42272490	NM_019063			CYB5B	1
ENAH	1	+	223834604	NM_018212			DCAF6	1
ENPP1	6	+	132213787	NM_006208			DDX50	1
ENTHD1	22	+	38488794	NM_152512			DEAF1	1
ENTHD1	22	-	38561384	NM_152512			DHRS7	1
EP400NL	12	-	131142927	NR_003290			DHX36	1
EPB41L2	6	-	131417450	NM_001135554			DIAPH2	1
EPC1	10	+	32633568	NM_025209			DLAT	1
ERBB4	2	+	212158475	NM_001042599			DOT1L	1
EYA4	6	-	133767521	NM_004100			DPP6	1
FAM108C1	15	+	78832050	NM_021214			DSG2	1
FAM119A	2	-	208185678	NM_001127395			DUSP16	1
FAM13B	5	-	137372184	NM_001101800			EIF3K	1
FAM184A	6	-	119367467	NM_024581			EIF4G3	1
FANCA	16	-	88356679	NM_000135			EML4	1
FARP2	2	-	241973435	NM_014808			ENAH	1
FBXL17	5	+	107692396	NM_001163315			ENPP1	1
FBXL7	5	-	15904843	NM_012304			EP400NL	1
FBXO16	8	-	28396246	NM_172366			EPB41L2	1
FCHSD2	11	+	72408003	NM_014824			EPC1	1
FCHSD2	11	+	72371188	NM_014824			ERBB4	1
FGF7	15	-	47562643	NM_002009			EYA4	1
FKBP5	6	+	35727492	NM_001145777			FAM108C1	1
FKBP5	6	-	35745251	NM_001145777			FAM119A	1
FLJ43663	7	+	130413192	NR_024153			FAM13B	1
FNDC3A	13	-	48651945	NM_001079673			FAM184A	1
FOSL1	11	-	65422582	NM_005438			FANCA	1
FOXP1	3	+	71119665	NM_032682			FARP2	1
GAB1	4	-	144579483	NM_002039			FBXL17	1
GAB2	11	+	77705482	NM_012296			FBXL7	1
GABBR2	9	-	100488540	NM_005458			FBXO16	1
GALNT1	18	+	31491248	NM_020474			FGF7	1
GATAD2B	1	-	152050568	NM_020699			FLJ43663	1
GLG1	16	+	73085549	NM_001145666			FNDC3A	1
GNB1	1	+	1745887	NM_002074			FOSL1	1
GOLGA4	3	+	37280416	NM_002078			FOXP1	1
GPATCH8	17	-	39898570	NM_001002909			GAB1	1
GPC6	13	+	93022017	NM_005708			GAB2	1
GRK6	5	+	176794066	NM_001004106			GABBR2	1
GSK3B	3	+	121256350	NM_002093			GALNT1	1
HABP4	9	+	98257159	NM_014282			GATAD2B	1
HAGH	16	+	1801025	NM_001040427			GLG1	1
HCLS1	3	-	122851268	NM_005335			GNB1	1
HEATR7A	8	-	145321749	NM_001099280			GOLGA4	1
HIPK2	7	-	139119095	NM_022740			GPATCH8	1
HMBOX1	8	+	28928501	NM_001135726			GPC6	1
HMG20A	15	-	75530012	NM_018200			GRK6	1
HPRT1	X	-	133426879	NM_000194			GSK3B	1
HSPA4L	4	+	128971389	NM_014278			HABP4	1
IL1RAP	3	+	191725392	NM_001167931			HAGH	1
IL1RAPL1	X	+	29694197	NM_014271			HCLS1	1
IL1RAPL1	X	+	29815546	NM_014271			HEATR7A	1
IQGAP1	15	+	88791183	NM_003870			HIPK2	1
ITM2B	13	+	47731688	NM_021999			HMBOX1	1
ITPR3	6	-	33723704	NM_002224			HMG20A	1
JMJD8	16	+	672495	NM_001005920			HPRT1	1
KDM2A	11	-	66742565	NM_012308			HSPA4L	1
KDM6B	17	-	7694279	NM_001080424			IL1RAP	1
KLHL18	3	+	47316024	NM_025010			IQGAP1	1
KLHL18	3	+	47322049	NM_025010			ITM2B	1
KNTC1	12	-	121618136	NM_014708			ITPR3	1
KRT23	17	+	36345222	NM_015515			JMJD8	1
LCOR	10	+	98697080	NM_001170765			KDM2A	1
LIMK1	7	-	73141041	NM_002314			KDM6B	1
LIPG	18	-	45367428	NM_006033			KNTC1	1
LOC100130691	2	-	177961810	NR_026966			KRT23	1
LOC100130987	11	+	66850932	NR_024469			LCOR	1
LOC100271836	16	-	21366916	NR_027155			LIMK1	1
LOC440354	16	-	29447405	NR_002473			LIPG	1
LOC440354	16	-	30208702	NR_002473			LOC100130691	1
LOC728323	2	+	242699553	NR_024437			LOC100130987	1
LOC80154	15	+	80744792	NR_026811			LOC100271836	1
LOH12CR1	12	+	12478100	NM_058169			LOC728323	1
LSM14A	19	-	39410811	NM_015578			LOC80154	1
MAP1D	2	+	172642604	NM_199227			LOH12CR1	1
MARK2	11	+	63373165	NM_001039469			LSM14A	1
MARK2	11	+	63377570	NM_001039469			MAP1D	1
MBTPS1	16	+	82686408	NM_003791			MCAM	1
MBTPS1	16	+	82702075	NM_003791			MECOM	1
MBTPS1	16	+	82679596	NM_003791			MED13	1
MBTPS1	16	-	82706655	NM_003791			MED8	1
MBTPS1	16	+	82673052	NM_003791			MID1	1
MBTPS1	16	+	82667415	NM_003791			MLL3	1
MBTPS1	16	+	82701252	NM_003791			MMP17	1
MBTPS1	16	+	82686522	NM_003791			MPRIP	1
MBTPS1	16	+	82703809	NM_003791			MRPL12	1
MBTPS1	16	+	82704708	NM_003791			MTFMT	1
MBTPS1	16	-	82684789	NM_003791			MYH7B	1
MBTPS1	16	+	82693166	NM_003791			NAV3	1
MBTPS1	16	-	82685370	NM_003791			NCOA2	1
MBTPS1	16	+	82701046	NM_003791			NDUFV3	1
MBTPS1	16	+	82692804	NM_003791			NEAT1	1
MBTPS1	16	+	82671440	NM_003791			NEGR1	1
MBTPS1	16	+	82668425	NM_003791			NLGN1	1
MBTPS1	16	+	82702698	NM_003791			NOVA1	1
MBTPS1	16	-	82662102	NM_003791			NPEPPS	1
MBTPS1	16	-	82691111	NM_003791			NSD1	1
MBTPS1	16	+	82684935	NM_003791			NUP50	1
MBTPS1	16	+	82693034	NM_003791			OMA1	1
MBTPS1	16	+	82700686	NM_003791			PCGF6	1
MBTPS1	16	-	82691402	NM_003791			PCIF1	1
MBTPS1	16	+	82666617	NM_003791			PDS5B	1
MBTPS1	16	+	82679821	NM_003791			PFAS	1
MBTPS1	16	+	82693011	NM_003791			PHF16	1
MBTPS1	16	+	82669217	NM_003791			PHIP	1
MBTPS1	16	+	82692848	NM_003791			PIGS	1
MBTPS1	16	+	82703939	NM_003791			PLCZ1	1
MBTPS1	16	+	82677884	NM_003791			PLEKHG1	1
MBTPS1	16	-	82686752	NM_003791			PMS2L1	1
MBTPS1	16	+	82700062	NM_003791			POGZ	1
MBTPS1	16	+	82704103	NM_003791			POLR3B	1
MBTPS1	16	+	82682660	NM_003791			PPFIA1	1
MBTPS1	16	+	82664925	NM_003791			PPFIA2	1
MBTPS1	16	+	82675723	NM_003791			PRDM2	1
MBTPS1	16	+	82663633	NM_003791			PRKAG1	1
MBTPS1	16	+	82687056	NM_003791			PTEN	1
MBTPS1	16	-	82680148	NM_003791			PTOV1	1
MBTPS1	16	+	82691767	NM_003791			PTPRA	1
MBTPS1	16	-	82657260	NM_003791			PTPRT	1
MBTPS1	16	+	82685915	NM_003791			PVRL3	1
MBTPS1	16	-	82677072	NM_003791			RAB11FIP3	1
MBTPS1	16	-	82684357	NM_003791			RAD54L2	1
MBTPS1	16	+	82692003	NM_003791			RALGAPA1	1
MBTPS1	16	+	82672360	NM_003791			RAP1GAP	1
MBTPS1	16	+	82688504	NM_003791			RDH11	1
MBTPS1	16	+	82688049	NM_003791			RHBDF1	1
MBTPS1	16	+	82666531	NM_003791			RNASE4	1
MBTPS1	16	+	82679833	NM_003791			RNF130	1
MBTPS1	16	+	82693449	NM_003791			RNF207	1
MBTPS1	16	+	82678784	NM_003791			RPN1	1
MBTPS1	16	-	82690997	NM_003791			RRN3	1
MBTPS1	16	+	82663149	NM_003791			RSPRY1	1
MBTPS1	16	-	82692754	NM_003791			SAMD11	1
MBTPS1	16	+	82657934	NM_003791			SAPS2	1
MBTPS1	16	-	82690465	NM_003791			SARNP	1
MBTPS1	16	+	82669107	NM_003791			SAV1	1
MBTPS1	16	+	82670966	NM_003791			SCFD1	1
MBTPS1	16	+	82692696	NM_003791			SCN9A	1
MBTPS1	16	-	82684057	NM_003791			SCYL1	1
MBTPS2	X	-	21793940	NM_015884			SDCCAG1	1
MBTPS2	X	-	21805803	NM_015884			SGSM2	1
MBTPS2	X	+	21806234	NM_015884			SIRT3	1
MBTPS2	X	-	21799847	NM_015884			SLC22A23	1
MBTPS2	X	-	21785626	NM_015884			SLC27A4	1
MBTPS2	X	+	21802333	NM_015884			SLC39A9	1
MBTPS2	X	+	21799147	NM_015884			SLC44A5	1
MBTPS2	X	+	21788214	NM_015884			SMC5	1
MBTPS2	X	-	21769446	NM_015884			SNX3	1
MBTPS2	X	-	21799424	NM_015884			SOX5	1
MBTPS2	X	+	21791200	NM_015884			SPTAN1	1
MBTPS2	X	-	21790330	NM_015884			SRRM2	1
MBTPS2	X	+	21797297	NM_015884			ST3GAL1	1
MBTPS2	X	+	21799909	NM_015884			STAT5B	1
MBTPS2	X	+	21792092	NM_015884			STK3	1
MBTPS2	X	-	21799385	NM_015884			STRN	1
MBTPS2	X	+	21793711	NM_015884			SVIL	1
MBTPS2	X	+	21796971	NM_015884			TAF15	1
MBTPS2	X	+	21802646	NM_015884			TAF6L	1
MBTPS2	X	+	21796312	NM_015884			TASP1	1
MBTPS2	X	-	21790591	NM_015884			TBC1D16	1
MBTPS2	X	+	21787698	NM_015884			TBC1D5	1
MBTPS2	X	-	21796954	NM_015884			TEC	1
MBTPS2	X	-	21794320	NM_015884			TERF2	1
MBTPS2	X	+	21797870	NM_015884			TIA1	1
MBTPS2	X	-	21804965	NM_015884			TNKS	1
MBTPS2	X	+	21789281	NM_015884			TNPO2	1
MBTPS2	X	+	21795032	NM_015884			TRAFD1	1
MBTPS2	X	-	21799683	NM_015884			TRAPPC10	1
MBTPS2	X	+	21798688	NM_015884			TRIM67	1
MBTPS2	X	-	21789882	NM_015884			TRPC4AP	1
MBTPS2	X	+	21789791	NM_015884			TRUB1	1
MBTPS2	X	+	21781639	NM_015884			TSC1	1
MBTPS2	X	+	21797768	NM_015884			TSPAN16	1
MBTPS2	X	+	21796940	NM_015884			TTC4	1
MBTPS2	X	-	21788814	NM_015884			UBE2Q2	1
MBTPS2	X	-	21806709	NM_015884			UGT1A6	1
MBTPS2	X	+	21775780	NM_015884			ULK4	1
MBTPS2	X	+	21805402	NM_015884			UNC84A	1
MBTPS2	X	-	21789594	NM_015884			UNK	1
MBTPS2	X	+	21802584	NM_015884			USH2A	1
MBTPS2	X	-	21789000	NM_015884			USP13	1
MBTPS2	X	-	21802051	NM_015884			VEZF1	1
MBTPS2	X	-	21789826	NM_015884			VGLL4	1
MBTPS2	X	+	21803890	NM_015884			VSTM1	1
MBTPS2	X	+	21778960	NM_015884			WDR26	1
MBTPS2	X	+	21801585	NM_015884			YWHAB	1
MBTPS2	X	-	21796789	NM_015884			YWHAQ	1
MBTPS2	X	+	21800562	NM_015884			ZC3H18	1
MBTPS2	X	-	21792492	NM_015884			ZCCHC11	1
MBTPS2	X	+	21796584	NM_015884			ZDHHC21	1
MBTPS2	X	-	21801250	NM_015884			ZFHX4	1
MBTPS2	X	-	21783287	NM_015884			ZFR	1
MBTPS2	X	+	21800373	NM_015884			ZKSCAN5	1
MBTPS2	X	+	21802700	NM_015884			ZNF232	1
MBTPS2	X	+	21798826	NM_015884			ZNF34	1
MBTPS2	X	+	21778193	NM_015884			ZNF449	1
MBTPS2	X	-	21805873	NM_015884			ZNF451	1
MBTPS2	X	-	21770364	NM_015884			ZNF563	1
MBTPS2	X	+	21781120	NM_015884			ZNF609	1
MBTPS2	X	+	21796832	NM_015884			ZNF664	1
MBTPS2	X	+	21792197	NM_015884			ZNF678	1
MBTPS2	X	+	21797754	NM_015884			ZP3	1
MBTPS2	X	-	21802250	NM_015884			Total	533
MBTPS2	X	+	21802194	NM_015884
MBTPS2	X	+	21798201	NM_015884
MBTPS2	X	-	21792642	NM_015884
MBTPS2	X	+	21771101	NM_015884
MBTPS2	X	+	21781347	NM_015884
MBTPS2	X	+	21772617	NM_015884
MCAM	11	-	118688211	NM_006500
MECOM	3	+	170821997	NM_004991
MED13	17	-	57449276	NM_005121
MED8	1	-	43624407	NM_052877
MID1	X	-	10462342	NM_000381
MLL3	7	+	151496665	NM_170606
MMP17	12	-	130898273	NM_016155
MPRIP	17	-	16937828	NM_201274
MRPL12	17	-	77284818	NM_002949
MTFMT	15	-	63098329	NM_139242
MYH7B	20	+	33033100	NM_020884
NAV3	12	-	77115047	NM_014903
NCOA2	8	+	71393016	NM_006540
NDUFV3	21	+	43196448	NM_001001503
NEAT1	11	+	64950310	NR_028272
NEGR1	1	+	71817329	NM_173808
NLGN1	3	+	174846960	NM_014932
NOVA1	14	-	26011360	NM_002515
NPEPPS	17	-	43020707	NM_006310
NSD1	5	+	176529251	NM_022455
NUP50	22	+	43950659	NM_153645
OMA1	1	+	58773676	NM_145243
PCGF6	10	-	105094548	NM_032154
PCIF1	20	+	44004065	NM_022104
PDS5B	13	+	32165502	NM_015032
PFAS	17	+	8095745	NM_012393
PHF16	X	-	46730075	NM_001077445
PHIP	6	+	79775646	NM_017934
PIGS	17	-	23917650	NM_033198
PLCZ1	12	+	18750213	NM_033123
PLEKHG1	6	-	150998983	NM_001029884
PMS2L1	7	+	99766886	NR_003613
POGZ	1	+	149672399	NM_015100
POLR3B	12	+	105325452	NM_001160708
PPFIA1	11	+	69886815	NM_003626
PPFIA2	12	+	80670158	NM_003625
PRDM2	1	+	13947256	NM_001135610
PRKAG1	12	-	47689790	NM_002733
PTEN	10	+	89714320	NM_000314
PTOV1	19	+	55054726	NM_017432
PTPRA	20	+	2933814	NM_002836
PTPRT	20	-	40555670	NM_007050
PVRL3	3	+	112317770	NM_015480
RAB11FIP3	16	-	433861	NM_014700
RAD54L2	3	-	51578659	NM_015106
RALGAPA1	14	+	35316570	NM_194301
RAP1GAP	1	+	21857441	NM_001145657
RBM6	3	-	50005888	NM_001167582
RBM6	3	-	50028299	NM_001167582
RDH11	14	+	67215884	NM_016026
RHBDF1	16	-	54138	NM_022450
RNASE4	14	+	20234333	NM_002937
RNF130	5	+	179326592	NM_018434
RNF207	1	+	6203056	NM_207396
RPN1	3	-	129836719	NM_002950
RRN3	16	-	15063085	NM_018427
RSPRY1	16	-	55786578	NM_133368
SAMD11	1	+	855066	NM_152486
SAPS2	22	-	49174755	NM_014678
SARNP	12	+	54481035	NR_026723
SAV1	14	-	50185395	NM_021818
SCAP	3	+	47458262	NM_012235
SCAP	3	+	47470980	NM_012235
SCAP	3	+	47445214	NM_012235
SCAP	3	-	47431316	NM_012235
SCAP	3	+	47465553	NM_012235
SCAP	3	-	47481941	NM_012235
SCAP	3	-	47451452	NM_012235
SCAP	3	+	47482909	NM_012235
SCAP	3	+	47462604	NM_012235
SCAP	3	+	47459107	NM_012235
SCAP	3	+	47457376	NM_012235
SCAP	3	+	47463793	NM_012235
SCAP	3	+	47481117	NM_012235
SCAP	3	+	47451031	NM_012235
SCAP	3	+	47452648	NM_012235
SCAP	3	-	47444994	NM_012235
SCAP	3	+	47446350	NM_012235
SCAP	3	+	47482671	NM_012235
SCAP	3	+	47480541	NM_012235
SCAP	3	+	47450124	NM_012235
SCAP	3	+	47483072	NM_012235
SCAP	3	+	47452000	NM_012235
SCAP	3	+	47473705	NM_012235
SCAP	3	-	47431870	NM_012235
SCAP	3	+	47474574	NM_012235
SCAP	3	+	47454691	NM_012235
SCAP	3	+	47465687	NM_012235
SCAP	3	+	47454123	NM_012235
SCAP	3	+	47442506	NM_012235
SCAP	3	+	47481268	NM_012235
SCAP	3	+	47461379	NM_012235
SCAP	3	+	47465154	NM_012235
SCAP	3	+	47488236	NM_012235
SCAP	3	+	47449558	NM_012235
SCAP	3	+	47481193	NM_012235
SCAP	3	+	47483039	NM_012235
SCAP	3	+	47458182	NM_012235
SCAP	3	+	47461213	NM_012235
SCAP	3	+	47482840	NM_012235
SCAP	3	+	47462561	NM_012235
SCAP	3	+	47459810	NM_012235
SCAP	3	+	47461300	NM_012235
SCAP	3	-	47488342	NM_012235
SCAP	3	+	47473201	NM_012235
SCAP	3	+	47459360	NM_012235
SCAP	3	+	47431897	NM_012235
SCAP	3	+	47452752	NM_012235
SCAP	3	+	47455084	NM_012235
SCAP	3	+	47480644	NM_012235
SCAP	3	+	47431623	NM_012235
SCAP	3	+	47465906	NM_012235
SCAP	3	+	47479552	NM_012235
SCAP	3	+	47480965	NM_012235
SCAP	3	-	47455045	NM_012235
SCAP	3	+	47455892	NM_012235
SCAP	3	+	47482284	NM_012235
SCAP	3	-	47455240	NM_012235
SCAP	3	+	47481201	NM_012235
SCAP	3	+	47462018	NM_012235
SCAP	3	+	47472194	NM_012235
SCAP	3	+	47465778	NM_012235
SCAP	3	+	47473053	NM_012235
SCFD1	14	+	30242942	NM_016106
SCN9A	2	-	166869868	NM_002977
SCYL1	11	+	65051841	NM_020680
SDCCAG1	14	-	49346645	NM_004713
SGSM2	17	+	2227348	NM_014853
SIRT3	11	-	210529	NM_001017524
SLC22A23	6	-	3284128	NM_021945
SLC27A4	9	+	130161509	NM_005094
SLC39A9	14	-	68948451	NM_018375
SLC44A5	1	-	75636499	NM_001130058
SMC5	9	+	72099336	NM_015110
SNX3	6	+	108670551	NM_003795
SOX5	12	+	24033004	NM_152989
SPTAN1	9	+	130380353	NM_001130438
SREBF2	22	-	40616595	NM_004599
SREBF2	22	+	40562940	NM_004599
SREBF2	22	-	40577409	NM_004599
SREBF2	22	-	40573659	NM_004599
SREBF2	22	-	40597467	NM_004599
SREBF2	22	-	40600354	NM_004599
SREBF2	22	-	40575564	NM_004599
SREBF2	22	-	40566112	NM_004599
SREBF2	22	-	40572684	NM_004599
SREBF2	22	+	40560213	NM_004599
SREBF2	22	-	40592997	NM_004599
SREBF2	22	-	40598631	NM_004599
SREBF2	22	+	40563545	NM_004599
SREBF2	22	-	40565715	NM_004599
SREBF2	22	-	40567102	NM_004599
SREBF2	22	-	40563215	NM_004599
SREBF2	22	-	40598881	NM_004599
SREBF2	22	-	40585741	NM_004599
SREBF2	22	-	40583132	NM_004599
SREBF2	22	-	40578064	NM_004599
SREBF2	22	-	40567923	NM_004599
SREBF2	22	-	40582816	NM_004599
SREBF2	22	-	40568521	NM_004599
SREBF2	22	-	40567388	NM_004599
SREBF2	22	-	40572066	NM_004599
SREBF2	22	-	40568055	NM_004599
SREBF2	22	-	40630422	NM_004599
SREBF2	22	-	40583414	NM_004599
SREBF2	22	-	40567109	NM_004599
SREBF2	22	-	40585959	NM_004599
SREBF2	22	-	40575822	NM_004599
SREBF2	22	-	40571784	NM_004599
SREBF2	22	-	40584150	NM_004599
SREBF2	22	-	40597370	NM_004599
SREBF2	22	-	40561733	NM_004599
SREBF2	22	+	40565803	NM_004599
SREBF2	22	-	40566943	NM_004599
SREBF2	22	-	40576435	NM_004599
SREBF2	22	-	40577204	NM_004599
SREBF2	22	-	40585727	NM_004599
SREBF2	22	-	40579669	NM_004599
SREBF2	22	-	40592098	NM_004599
SREBF2	22	-	40587986	NM_004599
SREBF2	22	-	40570308	NM_004599
SREBF2	22	-	40565973	NM_004599
SREBF2	22	+	40603741	NM_004599
SREBF2	22	-	40567400	NM_004599
SREBF2	22	-	40567073	NM_004599
SREBF2	22	-	40576837	NM_004599
SREBF2	22	-	40564502	NM_004599
SREBF2	22	-	40568194	NM_004599
SREBF2	22	-	40588980	NM_004599
SREBF2	22	-	40582589	NM_004599
SREBF2	22	-	40570457	NM_004599
SREBF2	22	-	40593553	NM_004599
SREBF2	22	+	40623904	NM_004599
SREBF2	22	-	40613446	NM_004599
SREBF2	22	-	40567529	NM_004599
SREBF2	22	-	40572469	NM_004599
SRRM2	16	+	2744795	NM_016333
ST3GAL1	8	-	134644494	NM_003033
STAT5B	17	+	37651985	NM_012448
STK3	8	-	99690979	NM_006281
STRN	2	-	36945593	NM_003162
SVIL	10	+	29876867	NM_003174
SYPL1	7	-	105532456	NM_182715
SYPL1	7	-	105533736	NM_182715
TAF15	17	-	31187228	NM_139215
TAF6L	11	+	62301116	NM_006473
TASP1	20	-	13410465	NM_017714
TBC1D16	17	+	75545279	NM_019020
TBC1D5	3	+	17418684	NM_014744
TEC	4	-	47944840	NM_003215
TERF2	16	+	67948373	NM_005652
TIA1	2	+	70298690	NM_022037
TNKS	8	-	9615807	NM_003747
TNPO2	19	-	12685672	NM_001136196
TRAFD1	12	-	111053771	NM_001143906
TRAPPC10	21	+	44269166	NM_003274
TRIM67	1	-	229371638	NM_001004342
TRPC4AP	20	-	33118128	NM_015638
TRUB1	10	+	116698732	NM_139169
TSC1	9	+	134774864	NM_000368
TSPAN16	19	+	11286697	NM_012466
TTC4	1	+	54980492	NM_004623
UBE2Q2	15	-	73956042	NM_001145335
UGT1A6	2	+	234321233	NM_001072
ULK4	3	+	41450437	NM_017886
UNC13B	9	+	35285283	NM_006377
UNC13B	9	-	35307836	NM_006377
UNC84A	7	-	833324	NM_001130965
UNK	17	+	71306581	NM_001080419
USH2A	1	-	214584705	NM_007123
USP13	3	-	180916078	NM_003940
VEZF1	17	+	53409991	NM_007146
VGLL4	3	+	11645160	NM_001128219
VSTM1	19	+	59258653	NM_198481
WDR26	1	+	222675695	NM_001115113
YWHAB	20	+	42966622	NM_139323
YWHAQ	2	-	9650816	NM_006826
ZC3H18	16	-	87181666	NM_144604
ZCCHC11	1	-	52732417	NM_001009881
ZDHHC21	9	-	14681607	NM_178566
ZFHX4	8	-	77880698	NM_024721
ZFR	5	+	32448266	NM_016107
ZKSCAN5	7	-	98944118	NM_145102
ZNF232	17	+	4951542	NM_014519
ZNF34	8	+	145971966	NM_030580
ZNF449	X	-	134323375	NM_152695
ZNF451	6	+	57116347	NM_015555
ZNF563	19	-	12296803	NM_145276
ZNF609	15	+	62735634	NM_015042
ZNF664	12	+	123057042	NM_152437
ZNF678	1	-	225823742	NM_178549
ZNF808	19	+	57740649	NM_001039886
ZNF808	19	-	57727287	NM_001039886
ZP3	7	-	75868901	NM_007155
	11	-	58125257
	22	+	40279041
	13	-	85488697
	3	+	185616201
	2	+	116714011
	2	+	30493687
	22	-	27411240
	10	+	59262547
	1	+	217139967
	3	-	111581695
	7	+	124671882
	X	-	122808030
	7	-	98586595
	8	+	145680802
	11	+	5665456
	4	-	127463199
	1	-	1396613
	1	-	226360683
	8	+	145687510
	16	+	61874278
	8	-	145687399
	9	+	98187403
	1	-	81953233
	16	-	1987348
	19	-	737114
	2	+	31590145
	2	+	228239051
	3	+	193075782
	1	-	120420700
	16	+	34608906
	4	+	160640000
	9	+	139088359
	1	-	741241
	8	-	6250021
	14	+	34184187
	13	+	61151085
	17	+	77837411
	4	-	136442183
	8	-	140091699
	18	-	54651027
	9	+	31355367
	18	-	24733138
	8	+	107137505
	2	+	193127941
	6	-	131502469
	X	-	112130517
	5	+	17034925
	15	-	75491709
	3	+	46639647
	16	-	2001271
	16	-	741162
	2	-	125413417
	1	+	183806567
	12	+	67449489
	19	-	14110448
	19	+	62716221
	1	+	11997515
	8	-	39718976
	3	+	196156983
	X	-	42669117
	1	+	117399907
	13	+	68094457
	14	+	26195787
	6	+	28380634
	8	-	144907499
	4	-	19818333
	1	+	232719550
	8	-	65137158
	11	+	30606724
	8	-	66607712
	1	+	202742776
	8	-	57190967
	X	+	39408905
	14	+	83609772
	5	-	109748749
	2	-	193761153
	X	+	116329337
	5	+	116524417
	12	-	97426391
	8	-	62951415
	5	+	158950009
	6	+	164658824
	2	+	173109533
	4	-	37405
	2	-	225020505
	19	-	53720834
	3	+	47205102
	19	+	53453836
	14	-	60505991
	9	-	65319720
	3	-	74118707
	6	-	150021027
	2	+	132736091
	18	-	36378961
	8	-	61458808
	17	-	7963274
	17	-	23554068
	14	-	72579617
	7	-	76426432
	7	+	129683683
	17	-	42879999
	5	-	116082464
	3	-	70863140
	2	+	72001437
	5	+	152118728
	1	+	812934
	19	-	38445321
	8	-	145565791
	19	-	2899203
	X	-	147190782
	9	-	33706857
	2	+	19283878
	8	-	63063897
	12	-	129952900
	5	-	256640
	12	-	17614344
	14	+	21464777
	X	-	58579072
	15	+	34111529
	3	-	70862943
	8	+	113012951
	17	-	26120612
	1	-	116270513
	16	-	25547325
	1	+	148083021
	19	-	63501805
	2	+	87815701
	19	+	57526972
	1	+	226857457
	16	+	178880
	14	-	84221535
	X_random	+	1145405
	4	-	67792853
	19	+	59640360
	11	+	29074975
	6	-	153840008
	16	+	3122370
	19	-	59426784
	X	+	23018988
	2	+	188560194
	13	-	103708929
	17_random	+	2332165
	11	-	23561623
TOTAL INTEGRATIONS:			676
