# Supplementary material for: The Major Cellular Sterol Regulatory Pathway Is Required for Andes Virus Infection
Source: PLoS Pathog. 2014 Feb 6;10(2):e1003911. doi: 10.1371/journal.ppat.1003911 (PMC3916400; doi:10.1371/journal.ppat.1003911)
Supplement: Table S2 — Candidate genes identified in siRNA primary screen as required for VSV-(ANDV) infectivity. Gene symbol, ID, Accession Number, and full gene name are tabulated. Z-scores of two pairs (AB and CD) of siRNAs, each for infection (rLuc) and cell viability (ffLuc) have been determined (as per materials and methods). Those genes that were validated are listed as such (‘yes’ or ‘no’). (XLSX) [file ppat.1003911.s012.xlsx]

## Sheet: Table S2A
Table S2A: Genes Identified in ANDV infection RNAi Primary Screen
				Infection (rLuc)		Cell Viability (ffLuc)
Gene Symbol	Gene ID	RefSeq Accession Number	Full Gene Name	siRNA AB	siRNA CD	siRNA AB	siRNA CD	Tested In Secondary
AANAT	15	NM_001088	arylalkylamine N-acetyltransferase	-1.74455	-1.83872	0.459293	-0.0846883	yes
ACSL6	23305	NM_001009185	acyl-CoA synthetase long-chain family member 6	-2.93204	-1.63858	-1.02375	-0.394728	yes
AKR1C4	1109	NM_001818	aldo-keto reductase family 1, member C4 (chlordecone reductase; 3-alpha hydroxysteroid dehydrogenase, type I; dihydrodiol dehydrogenase 4)	-1.66124	-1.84852	-1.99642	-0.0239325	yes
AMFR	267	NM_138958	autocrine motility factor receptor	-2.2815	-2.019	-2.41872	-0.786244	yes
ANAPC10	10393	NM_014885	anaphase promoting complex subunit 10	-2.25406	-3.67348	0.970502	-0.855651	yes
ANKK1	255239	NM_178510	ankyrin repeat and kinase domain containing 1	-2.14803	-1.93392	0.572167	0.38239	yes
ATP6V0C	527	NM_001694	ATPase, H+ transporting, lysosomal 16kDa, V0 subunit c	-2.02212	-1.62708	-1.00878	-0.615607	no
ATP6V1D	51382	NM_015994	ATPase, H+ transporting, lysosomal 34kDa, V1 subunit D	-2.31524	-1.58207	-2.07201	0.860775	yes
CABP7	164633	NM_182527	calcium binding protein 7	-2.63928	-2.8944	-1.07147	-1.69232	yes
CASP7	840	NM_001227	caspase 7, apoptosis-related cysteine protease	-1.60758	-1.64563	2.86944	0.15498	yes
CCL16	6360	NM_004590	chemokine (C-C motif) ligand 16	-1.6025	-2.30205	-0.618648	-2.63718	yes
CCT8	10694	NM_006585	chaperonin containing TCP1, subunit 8 (theta)	-2.31119	-2.16123	0.375953	-1.15497	yes
CES2	8824	NM_198061	carboxylesterase 2 (intestine, liver)	-2.05806	-2.26522	-2.6597	-0.985392	yes
CKM	1158	NM_001824	creatine kinase, muscle	-2.19592	-1.64545	0.429408	-1.3399	yes
CLK4	57396	NM_020666	CDC-like kinase 4	-1.80075	-1.84956	-0.244793	-1.82997	yes
CLSTN3	9746	NM_014718	calsyntenin 3	-2.1361	-2.11532	-2.18009	0.00861659	yes
COX7B	1349	NM_001866	cytochrome c oxidase subunit VIIb	-1.66155	-1.53334	-1.05993	-1.10933	yes
CPN1	1369	NM_001308	carboxypeptidase N, polypeptide 1, 50kD	-1.69847	-2.27715	1.46736	0.896196	yes
DNPEP	23549	NM_012100	aspartyl aminopeptidase	-1.51149	-1.70837	-0.527987	-0.598982	yes
DUSP14	11072	NM_007026	dual specificity phosphatase 14	-1.64553	-3.48936	1.81755	-0.961747	yes
ERBB3	2065	NM_001005915	v-erb-b2 erythroblastic leukemia viral oncogene homolog 3 (avian)	-1.60242	-1.73953	-0.449772	0.334298	no
EVI1	2122	NM_005241	ecotropic viral integration site 1	-1.52597	-1.6846	0.0887123	-4.42778	yes
FGB	2244	NM_005141	fibrinogen, B beta polypeptide	-1.79042	-1.55861	-0.506775	-2.06731	yes
FXYD3	5349	NM_021910	FXYD domain containing ion transport regulator 3	-2.5744	-2.27385	-3.16299	1.15837	yes
GALNT10	55568	NM_198321	UDP-N-acetyl-alpha-D-galactosamine:polypeptide N-acetylgalactosaminyltransferase 10 (GalNAc-T10)	-1.9234	-3.84613	-0.980907	-2.67779	yes
GPR1	2825	NM_005279	G protein-coupled receptor 1	-2.81082	-2.69981	-1.29987	-3.62636	yes
GPR158	57512	NM_020752	G protein-coupled receptor 158	-1.59402	-1.80121	-1.87924	-1.32707	yes
GSTM4	2948	NM_147149	glutathione S-transferase M4	-1.66219	-2.41188	-1.85426	-0.447569	yes
HDAC7	51564	NM_015401	histone deacetylase 7A	-1.65588	-1.58397	2.29703	-0.163692	yes
HIATL1	84641	NM_032558	FLJ14753	-2.05485	-2.46872	-0.379355	0.284231	yes
HRH2	3274	NM_022304	histamine receptor H2	-2.25785	-1.73915	-2.36586	0.0187282	yes
HS3ST1	9957	NM_005114	heparan sulfate (glucosamine) 3-O-sulfotransferase 1	-1.9756	-2.64829	-1.67027	-2.08204	yes
HSPA2	3306	NM_021979	heat shock 70kDa protein 2	-1.73378	-1.82565	-0.854639	-1.18669	yes
IKZF4	64375	NM_022465	zinc finger protein, subfamily 1A, 4 (Eos)	-1.53621	-1.99395	1.03103	-2.78599	yes
INPP5F	22876	NM_198331	inositol polyphosphate-5-phosphatase F	-1.52943	-1.57186	1.25188	-0.335072	yes
IQGAP3	128239	NM_178229	IQ motif containing GTPase activating protein 3	-1.7776	-2.90439	-1.36297	-2.96564	yes
JARID1C	8242	NM_004187	Smcy homolog, X-linked (mouse)	-1.90572	-1.81693	-0.0657583	-0.156359	yes
KCNK3	3777	NM_002246	potassium channel, subfamily K, member 3	-1.74628	-2.14547	-0.359626	-0.446015	yes
LGR6	59352	NM_021636	leucine-rich repeat-containing G protein-coupled receptor 6	-2.43093	-1.61361	-1.00322	-0.422041	yes
LHX1	3975	NM_005568	LIM homeobox 1	-1.84774	-1.52043	-0.137711	-0.290703	yes
LILRA2	11027	NM_006866	leukocyte immunoglobulin-like receptor, subfamily A (with TM domain), member 2	-3.70399	-2.1238	-3.07706	-1.94845	yes
MCAT	27349	NM_014507	MT	-2.13563	-1.76743	2.06279	-1.22022	yes
NAP1L4	4676	NM_005969	nucleosome assembly protein 1-like 4	-2.57028	-1.55999	1.08427	0.84546	yes
NAT5	51126	NM_181528	N-acetyltransferase 5 (ARD1 homolog, S. cerevisiae)	-1.73635	-2.51807	-1.3443	-3.26612	yes
NDUFA10	4705	NM_004544	NADH dehydrogenase (ubiquinone) 1 alpha subcomplex, 10, 42kDa	-2.09209	-3.5261	-0.261806	-3.66518	yes
NEUROD4	58158	NM_021191	neurogenic differentiation 4	-1.56758	-1.97015	-2.0999	0.0483339	yes
NUDT3	11165	NM_006703	nudix (nucleoside diphosphate linked moiety X)-type motif 3	-1.93288	-2.54551	-1.91718	-2.08528	yes
ORM1	5004	NM_000607	orosomucoid 1	-2.76935	-2.25243	-0.768197	-0.00791759	yes
OXSR1	9943	NM_005109	oxidative-stress responsive 1	-1.99843	-1.6961	0.350771	-0.464557	yes
PELO	53918	NM_015946	pelota homolog (Drosophila)	-1.86201	-1.85445	-0.613161	-1.28495	yes
PHF15	23338	NM_015288	PHD finger protein 15	-3.06376	-1.6857	-1.56839	-0.625383	yes
PHF19	26147	NM_015651	PHD finger protein 19	-3.45174	-2.74777	-3.3786	-1.92222	yes
PLA2G2F	64600	NM_022819	phospholipase A2, group IIF	-2.02176	-2.42148	0.506654	-1.79729	yes
PMPCB	9512	NM_004279	peptidase (mitochondrial processing) beta	-2.74675	-1.59402	-1.38937	-0.88756	yes
POLA1	5422	NM_016937	polymerase (DNA directed), alpha	-1.51387	-1.88529	-1.79691	-1.73068	yes
POLR2E	5434	NM_002695	polymerase (RNA) II (DNA directed) polypeptide E, 25kDa	-1.67474	-2.2376	-1.50153	-2.215	no
POLR2I	5438	NM_006233	polymerase (RNA) II (DNA directed) polypeptide I, 14.5kDa	-2.08846	-2.99705	-1.59569	-0.846209	no
PPA1	5464	NM_021129	pyrophosphatase (inorganic)	-1.72191	-1.50761	-0.693065	-1.38432	yes
PRKCD	5580	NM_212539	protein kinase C, delta	-1.728	-1.88965	-0.566619	-2.02977	yes
PRPF8	10594	NM_006445	PRP8 pre-mRNA processing factor 8 homolog (yeast)	-2.60397	-2.22607	0.175496	-0.570792	yes
PSMC3	5702	NM_002804	proteasome (prosome, macropain) 26S subunit, ATPase, 3	-2.45843	-1.71053	-0.821409	-1.16874	no
PSMC4	5704	NM_153001	proteasome (prosome, macropain) 26S subunit, ATPase, 4	-2.5207	-2.58543	0.426535	0.543648	yes
PSMD14	10213	NM_005805	proteasome (prosome, macropain) 26S subunit, non-ATPase, 14	-2.12597	-2.30144	-0.328098	-0.137828	no
PSMD2	5708	NM_002808	proteasome (prosome, macropain) 26S subunit, non-ATPase, 2	-2.2367	-4.41467	-1.71281	-2.79106	no
PSMD7	5713	NM_002811	proteasome (prosome, macropain) 26S subunit, non-ATPase, 7 (Mov34 homolog)	-1.61454	-1.82999	-0.169085	0.176036	no
PTGES	9536	NM_004878	prostaglandin E synthase	-1.78717	-3.87537	-0.484435	-3.09849	yes
PTGS2	5743	NM_000963	prostaglandin-endoperoxide synthase 2 (prostaglandin G/H synthase and cyclooxygenase)	-1.67935	-2.13391	2.00802	-2.18861	yes
QPCT	25797	NM_012413	glutaminyl-peptide cyclotransferase (glutaminyl cyclase)	-1.85693	-1.81347	-2.47488	0.389645	yes
RASL12	51285	NM_016563	RAS-like, family 12	-1.62434	-1.95936	-0.202018	-0.844328	yes
RBM8A	9939	NM_005105	RNA binding motif protein 8A	-2.86338	-2.60858	-1.31141	-1.22572	yes
RCN3	57333	NM_020650	reticulocalbin 3, EF-hand calcium binding domain	-4.1216	-1.75696	-1.10232	-0.671001	yes
SAG	6295	NM_000541	S-antigen; retina and pineal gland (arrestin)	-1.53106	-2.21621	0.745882	0.300671	yes
SAP18	10284	NM_005870	sin3-associated polypeptide, 18kDa	-1.86875	-2.13243	-1.5234	-2.26788	yes
SCAM-1	10174	NM_001018003	SCAM-1	-2.03445	-2.90909	-0.00897839	-1.85081	yes
SIN3B	23309	NM_015260	SIN3 homolog B, transcription regulator (yeast)	-3.72048	-1.6615	-1.79017	-1.10909	yes
SIRT2	22933	NM_012237	sirtuin (silent mating type information regulation 2 homolog) 2 (S. cerevisiae)	-1.66634	-1.63634	-1.63168	-1.54829	yes
SLC16A6	9120	NM_004694	solute carrier family 16 (monocarboxylic acid transporters), member 6	-1.69671	-1.7793	-1.25753	2.6658	yes
SLC25A30	253512	NM_001010875	solute carrier family 25, member 30	-2.0898	-1.95356	0.00305626	-0.994423	yes
SLC2A2	6514	NM_000340	solute carrier family 2 (facilitated glucose transporter), member 2	-1.59735	-1.61425	-0.755602	-1.72237	yes
SNRPB	6628	NM_198216	small nuclear ribonucleoprotein polypeptides B and B1	-1.88759	-1.97264	1.04818	-1.5199	yes
SNRPD3	6634	NM_004175	small nuclear ribonucleoprotein D3 polypeptide 18kDa	-4.2688	-3.75242	0.82488	-1.87329	yes
SNW1	22938	NM_012245	SKI interacting protein	-2.17034	-2.99614	-1.27063	2.2	yes
SREBF2	6721	NM_004599	sterol regulatory element binding transcription factor 2	-1.57356	-2.54355	0.0531135	-1.34743	yes
SRM	6723	NM_003132	spermidine synthase	-1.68469	-1.6671	-1.7509	0.492522	yes
ST3GAL2	6483	NM_006927	ST3 beta-galactoside alpha-2,3-sialyltransferase 2	-3.20962	-1.57521	-0.276066	-0.494132	yes
SWAP70	23075	NM_015055	SWAP70	-1.71608	-1.53781	-0.808455	-1.87053	yes
TEAD3	7005	NM_003214	TEA domain family member 3	-1.94842	-1.59493	-1.921	0.922385	yes
THY1	7070	NM_006288	Thy-1 cell surface antigen	-1.58313	-2.64373	-0.566484	-0.980114	yes
TLR9	54106	NM_138688	toll-like receptor 9	-2.60558	-2.798	-0.429681	-0.708945	yes
TNFRSF10B	8795	NM_003842	tumor necrosis factor receptor superfamily, member 10b	-1.6233	-1.91513	-3.12265	-0.440162	yes
TNNI3	7137	NM_000363	troponin I, cardiac	-2.13654	-2.02329	0.160335	-1.03621	yes
TPX2	22974	NM_012112	TPX2, microtubule-associated protein homolog (Xenopus laevis)	-3.19601	-1.72308	-4.18637	-1.70286	yes
TSG101	7251	NM_006292	tumor susceptibility gene 101	-2.86713	-1.84419	-0.875414	-3.22199	no
UBE2V2	7336	NM_003350	ubiquitin-conjugating enzyme E2 variant 2	-3.06197	-1.8349	-1.44376	-1.70462	yes
UBR2	23304	NM_015255	ubiquitin protein ligase E3 component n-recognin 2	-1.8997	-1.85784	-2.31617	2.44875	yes
UQCR10	29796	NM_001003684	HSPC051	-2.74914	-1.79541	-3.21431	-0.702793	yes
VIL1	7429	NM_007127	villin 1	-1.81043	-1.77186	-0.535772	-2.33728	yes
VPS16	64601	NM_080414	vacuolar protein sorting 16 (yeast)	-1.95953	-2.30288	-2.30043	-0.989864	yes
WARP	64856	NM_199121	WARP	-2.77075	-3.54458	-1.40772	-5.12214	yes
WFDC5	149708	NM_145652	WAP four-disulfide core domain 5	-3.56879	-3.19693	-2.66818	-0.125008	yes
ZIC5	85416	NM_033132	Zic family member 5 (odd-paired homolog, Drosophila)	-1.53862	-1.58447	0.640995	-1.6426	yes
ZNF462	58499	NM_021224	zinc finger protein 462	-2.06767	-1.71255	-0.515668	-1.09451	yes
ZNF496	84838	NM_032752	zinc finger protein 496	-1.60023	-1.68319	-0.249297	0.354062	yes
ZNF676	163223	NM_001001411	zinc finger protein 676	-2.00632	-1.53226	-2.778	-0.639831	yes
ZNF81	347344	NM_007137	zinc finger protein 81 (HFZ20)	-1.75519	-1.91834	0.0267387	1.18551	yes

## Sheet: Table S2B
Table S2B: Secondary Validation of Genes Specific to ANDV Entry
Gene Symbol	Gene ID	RefSeq Accession Number	Full Gene Name	Secondary Validation:
CES2	8824	NM_003869	carboxylesterase 2 (intestine, liver)	ANDV specific
HSPA2	3306	NM_021979	heat shock 70kDa protein 2	ANDV specific
IQGAP3	128239	NM_178229	IQ motif containing GTPase activating protein 3	ANDV specific
LGR6	59352	NM_001017403	leucine-rich repeat containing G protein-coupled receptor 6	ANDV specific
MCAT	27349	NM_014507	malonyl CoA:ACP acyltransferase (mitochondrial)	ANDV specific
NAP1L4	4676	NM_005969	nucleosome assembly protein 1-like 4	ANDV specific
PTGS2	5743	NM_000963	prostaglandin-endoperoxide synthase 2 (prostaglandin G/H synthase and cyclooxygenase)	ANDV specific
SREBF2	6721	NM_004599	sterol regulatory element binding transcription factor 2	ANDV specific
ST3GAL2	6483	NM_006927	ST3 beta-galactoside alpha-2,3-sialyltransferase 2	ANDV specific
ACSL6	23305	NM_001009185	acyl-CoA synthetase long-chain family member 6	ANDV and VSV
AKR1C4	1109	NM_001818	aldo-keto reductase family 1, member C4 (chlordecone reductase; 3-alpha hydroxysteroid dehydrogenase, type I; dihydrodiol dehydrogenase 4)	ANDV and VSV
ANKK1	255239	NM_178510	ankyrin repeat and kinase domain containing 1	ANDV and VSV
CLSTN3	9746	NM_014718	calsyntenin 3	ANDV and VSV
CPN1	1369	NM_001308	carboxypeptidase N, polypeptide 1	ANDV and VSV
DNPEP	23549	NM_012100	aspartyl aminopeptidase	ANDV and VSV
EVI1	2122	NM_005241	ecotropic viral integration site 1	ANDV and VSV
GALNT10	55568	NM_017540	UDP-N-acetyl-alpha-D-galactosamine:polypeptide N-acetylgalactosaminyltransferase 10 (GalNAc-T10)	ANDV and VSV
IKZF4	64375	NM_022465	IKAROS family zinc finger 4 (Eos)	ANDV and VSV
JARID1C	8242	NM_004187	jumonji, AT rich interactive domain 1C	ANDV and VSV
LHX1	3975	NM_005568	LIM homeobox 1	ANDV and VSV
LILRA2	11027	NM_006866	leukocyte immunoglobulin-like receptor, subfamily A (with TM domain), member 2	ANDV and VSV
ORM1	5004	NM_000607	orosomucoid 1	ANDV and VSV
OXSR1	9943	NM_005109	oxidative-stress responsive 1	ANDV and VSV
PRPF8	10594	NM_006445	PRP8 pre-mRNA processing factor 8 homolog (S. cerevisiae)	ANDV and VSV
PSMC4	5704	NM_006503	proteasome (prosome, macropain) 26S subunit, ATPase, 4	ANDV and VSV
PTGES	9536	NM_004878	prostaglandin E synthase	ANDV and VSV
QPCT	25797	NM_012413	glutaminyl-peptide cyclotransferase	ANDV and VSV
RCN3	57333	NM_020650	reticulocalbin 3, EF-hand calcium binding domain	ANDV and VSV
SIRT2	22933	NM_012237	sirtuin (silent mating type information regulation 2 homolog) 2 (S. cerevisiae)	ANDV and VSV
SNRPB	6628	NM_003091	small nuclear ribonucleoprotein polypeptides B and B1	ANDV and VSV
SNRPD3	6634	NM_004175	small nuclear ribonucleoprotein D3 polypeptide 18kDa	ANDV and VSV
VWA1	64856	NM_022834	von Willebrand factor A domain containing 1	ANDV and VSV
ZNF81	347344	NM_007137	zinc finger protein 81	ANDV and VSV
PLA2G2F	64600	NM_022819	phospholipase A2, group IIF	VSV specific
PMPCB	9512	NM_004279	peptidase (mitochondrial processing) beta	VSV specific
RBM8A	9939	NM_005105	RNA binding motif protein 8A	VSV specific
VPS16	64601	NM_022575	vacuolar protein sorting 16 homolog (S. cerevisiae)	VSV specific
AANAT	15	NM_001088	arylalkylamine N-acetyltransferase	did not validate
AMFR	267	NM_001144	autocrine motility factor receptor	did not validate
ANAPC10	10393	NM_014885	anaphase promoting complex subunit 10	did not validate
ATP6V1D	51382	NM_015994	ATPase, H+ transporting, lysosomal 34kDa, V1 subunit D	did not validate
CABP7	164633	NM_182527	calcium binding protein 7	did not validate
CASP7	840	NM_001227	caspase 7, apoptosis-related cysteine peptidase	did not validate
CCL16	6360	NM_004590	chemokine (C-C motif) ligand 16	did not validate
CCT8	10694	NM_006585	chaperonin containing TCP1, subunit 8 (theta)	did not validate
CKM	1158	NM_001824	creatine kinase, muscle	did not validate
CLK4	57396	NM_020666	CDC-like kinase 4	did not validate
COX7B	1349	NM_001866	cytochrome c oxidase subunit VIIb	did not validate
DUSP14	11072	NM_007026	dual specificity phosphatase 14	did not validate
FGB	2244	NM_005141	fibrinogen beta chain	did not validate
FXYD3	5349	NM_005971	FXYD domain containing ion transport regulator 3	did not validate
GPR1	2825	NM_005279	G protein-coupled receptor 1	did not validate
GPR158	57512	NM_020752	G protein-coupled receptor 158	did not validate
GSTM4	2948	NM_000850	glutathione S-transferase mu 4	did not validate
HDAC7	51564	NM_015401	histone deacetylase 7	did not validate
HIATL1	84641	NM_032558	hippocampus abundant transcript-like 1	did not validate
HRH2	3274	NM_022304	histamine receptor H2	did not validate
HS3ST1	9957	NM_005114	heparan sulfate (glucosamine) 3-O-sulfotransferase 1	did not validate
INPP5F	22876	NM_014937	inositol polyphosphate-5-phosphatase F	did not validate
KCNK3	3777	NM_002246	potassium channel, subfamily K, member 3	did not validate
NAA20	51126	NM_016100	N(alpha)-acetyltransferase 20, NatB catalytic subunit	did not validate
NDUFA10	4705	NM_004544	NADH dehydrogenase (ubiquinone) 1 alpha subcomplex, 10, 42kDa	did not validate
NEUROD4	58158	NM_021191	neurogenic differentiation 4	did not validate
NUDT3	11165	NM_006703	nudix (nucleoside diphosphate linked moiety X)-type motif 3	did not validate
PELO	53918	NM_015946	pelota homolog (Drosophila)	did not validate
PHF15	23338	NM_015288	PHD finger protein 15	did not validate
PHF19	26147	NM_001009936	PHD finger protein 19	did not validate
POLA1	5422	NM_016937	polymerase (DNA directed), alpha 1, catalytic subunit	did not validate
PPA1	5464	NM_021129	pyrophosphatase (inorganic) 1	did not validate
PRKCD	5580	NM_006254	protein kinase C, delta	did not validate
RASL12	51285	NM_016563	RAS-like, family 12	did not validate
SAG	6295	NM_000541	S-antigen; retina and pineal gland (arrestin)	did not validate
SAP18	10284	NM_005870	Sin3A-associated protein, 18kDa	did not validate
SIN3B	23309	NM_015260	SIN3 homolog B, transcription regulator (yeast)	did not validate
SLC16A6	9120	NM_004694	solute carrier family 16, member 6 (monocarboxylic acid transporter 7)	did not validate
SLC25A30	253512	NM_001010875	solute carrier family 25, member 30	did not validate
SLC2A2	6514	NM_000340	solute carrier family 2 (facilitated glucose transporter), member 2	did not validate
SNW1	22938	NM_012245	SNW domain containing 1	did not validate
SORBS3	10174	NM_005775	sorbin and SH3 domain containing 3	did not validate
SRM	6723	NM_003132	spermidine synthase	did not validate
SWAP70	23075	NM_015055	SWAP switching B-cell complex 70kDa subunit	did not validate
TEAD3	7005	NM_003214	TEA domain family member 3	did not validate
THY1	7070	NM_006288	Thy-1 cell surface antigen	did not validate
TLR9	54106	NM_017442	toll-like receptor 9	did not validate
TNFRSF10B	8795	NM_003842	tumor necrosis factor receptor superfamily, member 10b	did not validate
TNNI3	7137	NM_000363	troponin I type 3 (cardiac)	did not validate
TPX2	22974	NM_012112	TPX2, microtubule-associated, homolog (Xenopus laevis)	did not validate
UBE2V2	7336	NM_003350	ubiquitin-conjugating enzyme E2 variant 2	did not validate
UBR2	23304	NM_015255	ubiquitin protein ligase E3 component n-recognin 2	did not validate
UQCR10	29796	NM_001003684	ubiquinol-cytochrome c reductase, complex III subunit X	did not validate
VIL1	7429	NM_007127	villin 1	did not validate
WFDC5	149708	NM_145652	WAP four-disulfide core domain 5	did not validate
ZIC5	85416	NM_033132	Zic family member 5	did not validate
ZNF462	58499	NM_021224	zinc finger protein 462	did not validate
ZNF496	84838	NM_032752	zinc finger protein 496	did not validate
ZNF676	163223	NM_001001411	zinc finger protein 676	did not validate
